# Supplementary material for: Association between Controlling Nutritional Status (CONUT) Score and Body Composition, Inflammation and Frailty in Hospitalized Elderly Patients
Source: Nutrients. 2024 Feb 20;16(5):576. doi: 10.3390/nu16050576 (PMC10935156; doi:10.3390/nu16050576)
Supplement: Supplementary file 1 [file nutrients-16-00576-s001.zip]

Archive with 1 entries (1 files):
- nutrients-2866715-supplementary.pdf
